# Supplementary material for: Interprofessional collaboration associated with frequency of life-saving links to HIV continuum of care services in the urban environment of Newark, New Jersey
Source: BMC Health Serv Res. 2020 Nov 7;20:1014. doi: 10.1186/s12913-020-05866-3 (PMC7648428; doi:10.1186/s12913-020-05866-3)
Supplement: Supplementary file 1 — Additional file 1. Study Surveys. [file 12913_2020_5866_MOESM1_ESM.zip]

Archive with 2 entries (2 files):
- Project ICI  NJ Administrator SurveyR4.pdf
- Project ICI_NJ Provider_SurveyR4.pdf
